# Supplementary material for: Dietary Vitamin Intake and Central and Peripheral Arterial Stiffness in Patients with Long COVID: The BioICOPER Study
Source: Nutrients. 2026 Jul 16;18(14):2336. doi: 10.3390/nu18142336 (PMC13415850; doi:10.3390/nu18142336)
Supplement: Supplementary file 1 [file nutrients-18-02336-s001.zip]

Archive with 1 entries (1 files):
- nutrients-4423602-supplementary.pdf
